# Supplementary material for: Phase I/II clinical trial of nivolumab in combination with oligo-fractionated irradiation for unresectable advanced or recurrent gastric cancer
Source: Commun Med (Lond). 2023 Aug 15;3:111. doi: 10.1038/s43856-023-00343-4 (PMC10427681; doi:10.1038/s43856-023-00343-4)
Supplement: Supplementary file 1 — Supplementary Data 1 [file 43856_2023_343_MOESM1_ESM.xlsx]

## Sheet: Clinical data
No.	Age	Prior chemotherapy	ECOG PS	Study protocol	Irradiated organ	Non-irradiated lesions	Irradiated lesions	OS	Survival	Number of cancer lesions	Number of organs with cancer	mGPS	White bood cell count (103/μl)	Lymphocyte count (103/μl)	Neutrophil-to-lymphocyte ratio	Maximum grade of AE
1	60-69	3	0	RT+Nivo6	Liver	PD	PD	158	Death	15	2	A	6	1.56	2.53846	1
2	70-79	3	0	RT＋Nivo6	Liver	PD	PD	167	Death	7	2	A	5.7	1.425	2.52	2
3	70-79	3	0	RT＋Nivo3	Peritoneum	NE	NE	65	Death	6	2	D	7.3	2.044	2.17857	3
4	60-69	2	0	RT＋Nivo6	Stomach	PD	PD	157	Death	≧14	3	D	8.6	1.376	4.375	2
5	70-79	3	0	RT＋Nivo6	Lymph node	PR	PR	916	Survive	9	3	A	7.9	1.896	2.75	2
6	70-79	3	0	RT＋Nivo6	Bone	PD	CR	874	Survive	7	3	A	5.4	2.106	1.33333	1
7	60-69	2	0	RT＋Nivo6	Lymph node	PD	SD	330	Death	7	3	A	5	1	3.7	2
8	70-79	3	0	RT＋Nivo4	Lymph node	NE	NE	83	Death	5	2	A	8.1	2.754	1.64706	3
9	70-79	3	0	RT＋Nivo6	Lymph node	PR	SD	790	Survive	11	2	A	6.4	1.984	1.93548	1
10	60-69	2	0	RT＋Nivo6	Stomach	PD	NE	174	Death	≧17	4	B	3.6	0.864	2.66667	3
11	50-59	3	0	RT＋Nivo6	Lymph node	NE	PR	207	Death	≧16	5	C	6.7	1.809	2.11111	0
12	70-79	3	0	RT＋Nivo6	Liver	PD	SD	290	Death	≧16	3	C	6.9	1.173	4.05882	2
13	50-59	2	0	RT+Nivo1	Lymph node	NE	NE	65	Death	12	3	A	8.1	2.43	2.1	4
14	80-89	2	0	RT＋Nivo3	Liver	NE	NE	68	Death	21	2	A	4.6	0.782	3.94118	0
15	50-59	2	0	RT＋Nivo3	Liver	PD	NE	84	Death	≧18	3	D	8.6	1.634	3.63158	0
16	80-89	2	0	RT＋Nivo6	Stomach	PR	PR	435	Death	5	3	A	6.9	2.415	1.57143	0
17	50-59	2	2	RT+Nivo1	Lymph node	PD	NE	34	Death	15	4	D	6.2	1.178	3.42105	3
18	70-79	2	1	Ineligible	Ineligible	Ineligible	Ineligible	Ineligible	Ineligible	3	2	Ineligible	Ineligible	Ineligible	Ineligible	Ineligible
19	30-39	2	2	RT	Chest wall	NE	NE	21	Death	3	2	C	3.4	0.782	2.91304	4
20	70-79	3	0	RT	Peritoneum	NE	NE	461	Survive	3	1	A	4	1.04	2.53846	0
21	70-79	2	0	RT+Nivo2	Stomach	PD	NE	233	Death	8	1	D	5.1	1.326	2.38462	2
22	80-89	2	2	RT+Nivo1	Stomach	NE	NE	21	Death	≧20	3	D	12.3	0.738	13.6667	0
23	70-79	3	0	RT＋Nivo6	Stomach	SD	SD	342	Death	5	3	D	9.2	3.404	1.37838	2
24	70-79	2	0	RT+Nivo1	Stomach	NE	NE	42	Death	8	3	B	6	1.26	3.14286	3
25	30-39	2	0	RT+Nivo1	Bladder	NE	NE	99	Death	3	3	A	9.2	2.484	2.14815	3
26	60-69	2	1	RT+Nivo4	Stomach	NE	NE	73	Death	3	3	D	6	1.92	1.84375	3
27	70-79	2	1	RT＋Nivo6	Stomach	PR	PR	207	Death	≧13	3	A	12.4	2.48	3.5	3
28	80-89	2	1	RT＋Nivo6	Liver	PD	SD	230	Death	6	1	A	5.5	1.98	1.44444	2
29	70-79	3	0	RT＋Nivo6	Lymph node	PR	CR	419	Survive	7	3	A	4.9	1.519	2	2
30	60-69	2	0	RT＋Nivo6	Lymph node	PD	NE	303	Death	6	2	A	9.7	3.492	1.63889	1
31	70-79	2	0	RT	Lymph node	NE	NE	283	Death	11	2	C	6.3	1.26	3.4	2
32	60-69	3	0	RT＋Nivo6	Lymph node	SD	CR	345	Survive	≧15	1	C	7.7	1.925	2.52	3
33	70-79	3	1	RT	Lymph node	NE	NE	65	Death	≧11	3	D	3.4	0.85	2.44	0
34	50-59	3	0	RT	Liver	NE	NE	307	Survive	≧16	3	A	6.7	0.938	5.5	0
35	70-79	2	0	RT＋Nivo3	Stomach	PD	NE	300	Survive	3	3	C	8.2	2.624	1.71875	3
36	60-69	2	0	RT＋Nivo3	Liver	NE	NE	286	Survive	5	3	D	8.6	2.494	2.24138	4
37	70-79	2	1	RT＋Nivo6	Liver	CR	CR	265	Survive	≧20	3	D	6.8	1.496	2.59091	3
38	30-39	3	0	RT＋Nivo2	Liver	PD	PD	95	Death	11	1	C	5.5	1.87	1.5	3
39	80-89	2	1	RT＋Nivo6	Lymph node	SD	PR	216	Survive	9	1	D	6.4	1.92	1.93333	0
40	60-69	3	0	RT＋Nivo6	Lymph node	NE	CR	202	Survive	3	1	A	4.7	1.504	1.59375	2
41	70-79	2	1	RT＋Nivo6	Stomach	PD	PR	188	Survive	2	2	A	9.7	1.164	6.5	3
